# Supplementary material for: Clinicopathological, molecular and prognostic characteristics of cancer of unknown primary in China: An analysis of 1420 cases
Source: Cancer Med. 2022 Jul 13;12(2):1177–88. doi: 10.1002/cam4.4973 (PMC9883567; doi:10.1002/cam4.4973)
Supplement: Supplementary file 1 — Table S1. [file CAM4-12-1177-s001.xlsx]

## Sheet: Supplementary Table S1
Supplementary Table S1. Investigation of tumor types predicted by the 90-gene expression assay
Sample	Sex	Age	The 90-gene expression assay results
Sample 1	Male	45	Gastroesophagus
Sample 2	Male	45	Head and neck
Sample 3	Female	67	Ovary
Sample 4	Male	65	Lung
Sample 5	Male	52	Colorectum
Sample 6	Male	64	Lung
Sample 7	Male	66	Urinary
Sample 8	Male	68	Lung
Sample 9	Female	49	Cervix
Sample 10	Male	37	Colorectum
Sample 11	Male	66	Liver
Sample 12	Female	70	Mesothelioma
Sample 13	Female	49	Ovary
Sample 14	Female	63	Breast
Sample 15	Female	55	Ovary
Sample 16	Male	59	Lung
Sample 17	Male	47	Lung
Sample 18	Male	65	Gastroesophagus
Sample 19	Female	50	Endometrium
Sample 20	Female	70	Colorectum
Sample 21	Female	56	Breast
Sample 22	Male	25	Gastroesophagus
Sample 23	Female	53	Ovary
Sample 24	Male	60	Kidney
Sample 25	Male	46	Lung
Sample 26	Male	66	Breast
Sample 27	Male	54	Colorectum
Sample 28	Male	65	Neuroendocrine
Sample 29	Female	69	Urinary
Sample 30	Male	56	Germ cell
Sample 31	Male	49	Liver
Sample 32	Male	70	Head and neck
Sample 33	Female	54	Cervix
Sample 34	Female	60	Colorectum
Sample 35	Female	53	Cervix
Sample 36	Female	62	Colorectum
Sample 37	Male	67	Gastroesophagus
Sample 38	Female	42	Breast
Sample 39	Male	55	Urinary
Sample 40	Male	63	Mesothelioma
Sample 41	Male	55	Gastroesophagus
Sample 42	Female	31	Gastroesophagus
Sample 43	Female	50	Ovary
Sample 44	Female	30	Breast
Sample 45	Female	69	Breast
Sample 46	Male	45	Kidney
Sample 47	Male	53	Breast
Sample 48	Male	65	Breast
Sample 49	Female	52	Ovary
Sample 50	Female	57	Pancreas
Sample 51	Female	51	Gastroesophagus
Sample 52	Male	62	Pancreas
Sample 53	Female	51	Breast
