# Supplementary material for: Clinicopathological, molecular and prognostic characteristics of cancer of unknown primary in China: An analysis of 1420 cases
Source: Cancer Med. 2022 Jul 13;12(2):1177–88. doi: 10.1002/cam4.4973 (PMC9883567; doi:10.1002/cam4.4973)
Supplement: Supplementary file 2 — Table S2. [file CAM4-12-1177-s002.xlsx]

## Sheet: S2
Supplementary Table S2. Patient characteristics between systemic therapy and nonsystemic therapy subgroups.
Characteristics	Systemic Therapy	Nonsystemic Therapy	χ2	p-value
Sex
Female	89	48	4.0804	0.04338
male	96	85
Age
＜50	43	27	2.1861	0.5347
50-59	56	36
60-69	64	47
≥70	22	23
Histological Types
Adenocarcinoma	102	53	12.398	0.02972
Carcinoma	46	32
Melanoma	4	4
Neuroendocrine carcinoma	5	9
Sarcoma	1	3
Squamous cell carcinoma	27	32
Differentiation
Poorly and Undifferentiated	105	63	2.8933	0.08895
Well or moderately	8	12
Lymph Nodes Involvement
No	98	88	5.0164	0.02511
Yes	87	45
Bone Involvement
No	153	95	5.0909	0.02405
Yes	32	38
Liver Involvement
No	147	107	0.0057442	0.9396
Yes	38	26
Peritoneum/retroperitoneum Involvement
No	149	117	3.2624	0.07088
Yes	36	15
Lung Involvement
No	167	124	0.53444	0.4647
Yes	9	18
Brain Involvement
No	180	128	0.042805	0.8361
Yes	5	5
Number of Metastatic Sites (N≥2)
N<2	160	122	1.6285	0.2019
N≥2	25	11
